# Supplementary material for: Comparative Proteomic Analysis of Paulownia fortunei Response to Phytoplasma Infection with Dimethyl Sulfate Treatment
Source: Int J Genomics. 2017 Sep 5;2017:6542075. doi: 10.1155/2017/6542075 (PMC5605944; doi:10.1155/2017/6542075)
Supplement: Supplementary file 11 [file 6542075.f11.xlsx]

## Sheet: Sheet1
Supplementary Table 5: Statistics of 27 predicted PaWB-related proteins in P. fortunei.
PF vs. PFI	PF vs. PFI-75	PFI vs. PFI-15	PFI-15 vs. PFI-75	Hits	Accession	Desription	Mass	Seq	Score	Cov	SameSets	Spectrum	Unique Spectrum	Peptide	Unique Peptide	set1@Ratio@PF_113-VS-PFI_116	set2@Ratio@PF_113-VS-PFI_116	standard deviation	set1@QuantNumber@PF_113-VS-PFI_116	set2@QuantNumber@PF_113-VS-PFI_116	set1@Sig@PF_113-VS-PFI_116	set2@Sig@PF_113-VS-PFI_116	set1@Ratio@PFI-15_119-VS-PFI-75_121	set2@Ratio@PFI-15_119-VS-PFI-75_121	standard deviation	set1@QuantNumber@PFI-15_119-VS-PFI-75_121	set2@QuantNumber@PFI-15_119-VS-PFI-75_121	set1@Sig@PFI-15_119-VS-PFI-75_121	set2@Sig@PFI-15_119-VS-PFI-75_121	set1@Ratio@PFI_116-VS-PFI-15_119	set2@Ratio@PFI_116-VS-PFI-15_119	standard deviation	set1@QuantNumber@PFI_116-VS-PFI-15_119	set2@QuantNumber@PFI_116-VS-PFI-15_119	set1@Sig@PFI_116-VS-PFI-15_119	set2@Sig@PFI_116-VS-PFI-15_119	set1@Ratio@PF_113-VS-PFI-75_121	set2@Ratio@PF_113-VS-PFI-75_121	standard deviation	set1@QuantNumber@PF_113-VS-PFI-75_121	set2@QuantNumber@PF_113-VS-PFI-75_121	set1@Sig@PF_113-VS-PFI-75_121	set2@Sig@PF_113-VS-PFI-75_121	NCBInr Identity	NCBInr E_Value	NCBInr Accession	NCBInr Description	Uniprot_Swissprot Identity	Uniprot_Swissprot E_Value
D	D	U	U	2833	gi|195619126|gb|ACG31393.1|	triosephosphate isomerase, cytosolic [Zea mays]	32083	MGRKFFVGGNWKCNGTADQVEKIVKTLNEGNVPSSDVVEVVVSPPYVFLPVVKSQLRQEFQVAAQNCWVKKGGAFTGEISAEMLVNLGVPWVILGHSERRALLGESNEFVGDKVAFALSQGLKVIACVGETLEEREAGSTMDVVAAQTKAIAEKIKDWSNVVLAYEPVWAIGTGKVATPAQAQEVHASLRDWVKINVSPEVSESTRIIYGGSVTAANCKELAAQPDVDGFLVGGASLKPEFIDIINAAAV	401|257	14.0|14.0	5|5	20|13	9|7	3|3	1|1	0.627	0.608	0.013435	7	4	*	-	1.221	1.176	0.0318198	7	4	*	-	1.224	1.134	0.0636396	7	4	*	-	0.848	0.727	0.0855599	7	4	-	*	100	1e-130	gi|195619126|gb|ACG31393.1|	triosephosphate isomerase, cytosolic [Zea mays]	94.8	2e-126
D	-	U	-	763	gi|445116|prf||1908421A	light-harvesting complex IIa protein	35607	MASSVAAAASTFLGTRLADPRPQNGRIVARFGFGKKKAPPKKAKAPPTTDRPLWFPGAQAPEYLDGTLVGDYGFDPFGLGKPAEYLQYDVDSLDQNLAQNLAGEIIGTRFEDADVKSTPFQPYAEVFGLQRFRECELIHGRWAMLATLGALTVEWLTGVTWQDAGKVELVDGSSYLGQPLPFTITTLIWIEVLVIGYIEFQRNAELDPERRLYPGGSYFDPLGLAADPEKKETLQLAEIKHARLAMVAFLGFAVQAAATGKGRLNNWATHLSDPLHTTIFDTFGSS	154|113	7.0|7.0	4|4	19|12	19|12	2|2	2|2	0.44	0.373	0.0473762	3	3	*	-	0.985	1.546	0.396687	3	3	-	-	2.466	3.059	0.419314	3	3	*	-	1.058	1.491	0.306177	3	3	-	-	100	2e-150	gi|445116|prf||1908421A	light-harvesting complex IIa protein	82.67	3e-126
D	-	U	-	1513	gi|356526627|ref|XP_003531918.1|	pyridoxine 4-dehydrogenase	44499	MARVGRMKLGSQGMEVSLQGLGCMGMSAFYGPPKPDPDMIALIHHAVQTGVTFLDTSDVYGPHTNELLLGKALKGGVRDEVELATKFGINVAEGKREIRGDPAYVRAACEGSLKRLGIDCIDLYYQHRIDTRVPIEITIGELKKLVEEGKIKYIGLSEASASTIRRAHAVHPITAVQLEWSLWSRDVEEEIVPTCRELGIGIVAYSPLGRGFLSSGPKLLENLTQDDFRQSLPRFQPENLEQNKTIFERVNELAAKKGCTPSQLALAWVHHQGKDVCPIPGTTKIENFNQNIGALSVKLTPEDMAELESFAAADAVKGGRYMDGFATWKESDTPPLSSWKAA	153|254	13.5|13.5	1|1	6|13	3|7	3|3	1|1	0.447	0.425	0.0155563	3	3	-	*	1.274	0.738	0.379009	2	2	-	-	1.212	2.201	0.699329	3	3	-	*	0.653	0.725	0.0509117	2	2	-	-	100	0	gi|356526627|ref|XP_003531918.1|	PREDICTED: auxin-induced protein PCNT115-like isoform 1 [Glycine max]	81.76	5e-169
D	-	U	-	2286	gi|147797758|emb|CAN76343.1|	PREDICTED: photosystem I reaction center subunit III, chloroplastic [Vitis vinifera]	29867	MSLTIPTNLSKPLKPRLSSPSFQKARPMIVCSASTEPQPTNKSPLQAFSAALALSSIILAAPVPAYADIAGLTPCKESKQFAKREKQALKKLESSLKLYAPDSAPALAINATIEKTKRRFTNYANQGLLCGSDGLPHLIVSGDQRHWGEFITPGILFLYIAGWIGWVGRSYLIAIRDEKKPTQKEIIIDVPLASRLVFRGFIWPVAAYREFVNGDLIAKDV	379|343	8.1|8.1	7|7	16|13	16|13	1|1	1|1	0.617	0.903	0.202233	8	10	*	-	0.891	1.018	0.0898026	10	10	-	-	1.95	1.645	0.215668	9	10	*	-	1.009	1.253	0.172534	10	10	-	-	100	2e-109	gi|147797758|emb|CAN76343.1|	hypothetical protein VITISV_039382 [Vitis vinifera]	89.68	1e-80
D	-	U	-	2325	gi|225427234|ref|XP_002280707.1|	PREDICTED: glycine cleavage system H protein, mitochondrial isoform 1 [Vitis vinifera] >gi|297742112|emb|CBI33899.3| unnamed protein product [Vitis vinifera]	21060	MALRMWASSTANALRVSCASKAHVSPAFSLSRCFSSVLDGLKYATSHEWVKHEGSVATIGITDHAQDHLGEVVFVEIPEPGGSVSKGNGFGAVESVKATSDVNSPISGEVVEVNSKLSEAPGLINSSPYEDGWMIKVKPSNPSELESLMGPKEYTKFCEEEDAAH	192|425	17.6|17.6	-|-	13|22	13|20	2|2	2|1	0.824	0.749	0.053033	5	10	*	*	0.746	1.004	0.182434	5	8	*	-	1.844	1.772	0.0509117	5	10	*	*	0.86	1.103	0.171827	5	8	-	-	100	9e-92	gi|225427234|ref|XP_002280707.1|	PREDICTED: glycine cleavage system H protein, mitochondrial isoform 1 [Vitis vinifera] >gi|297742112|emb|CBI33899.3| unnamed protein product [Vitis vinifera]	87.88	2e-80
D	D	U	-	1598	gi|147798261|emb|CAN74521.1|	40S ribosomal protein S15 [Vitis vinifera]	12330	MADIETDVAPGVPKKRTFKKFSFRGVDLDALLDMSTDELVKLLPARARRRFQRGLKRKPMALIKKLRKAFFHLLDFE	227|186	22.1|22.1	26|26	5|4	5|4	1|1	1|1	0.368	0.332	0.0254558	3	3	*	*	1.126	1.208	0.0579828	5	3	-	-	1.51	2.21	0.494975	3	3	*	-	0.539	0.76	0.156271	5	3	*	-	100	7e-36	gi|147798261|emb|CAN74521.1|	hypothetical protein VITISV_011171 [Vitis vinifera]	81.94	6e-25
D	-	U	-	2723	gi|21388550|emb|CAD33243.1|	putative mitochondrial NAD-dependent malate dehydrogenase [Solanum tuberosum]	43122	MRTSMLRTLARRTSTAGTRRGFASESAPDRKVAILGAAGGIGQPLSLLMKLNPLVSRLALYDIAGTPGVAADVSHINTRSEILGYAGEEQLGKALEGADVVIIPAGVPRKPGMTRDDLFNINAGIVKSLCTAIAKYCPHALVNVISNPVNSTVPIASEVFKKAGTYDEKRLFGVTTLDVVRAKTFYAGKAKVNVADVIVPVVGGHAGVTILPLFSQATPSANLSSEEIEALTKRTQDGGTEVVEAKAGKGSATLSMAYAGAIFADCLLEWDLNGVPGCLYSCHSYSQLVTEPAISLHPRLRFGKNGVEEVLGLGALSDYEKEGLEALKPELKSSIEKGIKFANA	968|972	18.9|18.9	1|1	31|26	11|12	5|5	1|1	0.877	0.487	0.275772	4	8	-	*	1.412	1.243	0.119501	5	7	-	-	1.359	1.623	0.186676	4	7	-	*	1.432	0.836	0.421436	5	8	*	-	100	0	gi|21388550|emb|CAD33243.1|	putative mitochondrial NAD-dependent malate dehydrogenase [Solanum tuberosum]	80.5	3e-145
D	-	U	-	2037	gi|255552604|ref|XP_002517345.1|	peptidyl-prolyl cis-trans isomerase, putative [Ricinus communis] >gi|223543356|gb|EEF44887.1| peptidyl-prolyl cis-trans isomerase, putative [Ricinus communis]	60369	MAAAIIQCQNCSCVASNSKFLIKPRNEFGFANTFHNNAALLGRRMIPRCSIKNSHQFQQLSRINCEQFLLAIVEQKGKSFSIKECAISLALAVGLITGVPSLYLSSNIAYAVSPALPNLSVLISGPPIKDPGALLRYALPIDNKAIREVQKPLEDITESLKVAGVKALDSVERNVRQASRSLKQGKTLIISGLAESKKDHGVELLDKLEAGMDELQQIVEDRNRDAVASKQKELLNYVGGVEEDMVDGFPYEVPEEYQNMPLLKGRAAVDMKVKVKDNPNMEECVFHIVLDGYNAPVTAGNFVDLVERHFYDGMEIQRADGFVVQTGDPEGPAEGFIDPSTEKTRTIPLEIMVNGEKAPFYGETLEELGLYKAQTRLPFNAFGTMAMARDEFENNSASS…	583|774	19.4|21.5	-|-	28|26	12|6	6|6	2|1	0.97	0.486	0.34224	9	5	-	*	1.041	1.05	0.00636396	9	5	-	-	1.536	1.515	0.0148492	8	5	*	*	1.395	0.887	0.35921	10	4	-	*	100	0	gi|255552604|ref|XP_002517345.1|	peptidyl-prolyl cis-trans isomerase, putative [Ricinus communis] >gi|223543356|gb|EEF44887.1| peptidyl-prolyl cis-trans isomerase, putative [Ricinus communis]	75.22	0
D	D	U	-	1373	gi|224130034|ref|XP_002320736.1|	predicted protein [Populus trichocarpa] >gi|222861509|gb|EEE99051.1| predicted protein [Populus trichocarpa]	49726	MATLQYSLLLSFTLSALVSTILAHNITDILSGFPEYSEFNKYLTQTKLADEINTRQTITVLALNNGAMTALAAKHPLSVIKNALSLLVVLDYYDPTKLHQISKGTTLSTTLYQTTGNAPGNLGFVNITDLQGGKVGFGSAAPGSKLDSSYTKSVKQVPYNISILEISQPIIAPGILTAPAPTPSSVNITALLEKAGCKTFASLLQTSGVIKTYQSAADKGLTIFAPNDEAFKAAGVPDLSKLTNAEIVSLLQYHATATYSPFGSLKTSKDPISTLASNGAGKFDLTVTSAGDSVTLHTGIGPSRVAETVLDSTPLVIFTVDNVLLPVELFGKAPSPAPAGEPVSAPSPSPVASSPAPASVEAPSPLAASPPAPPVETPGGAPAETPFGSENSTADGSAA…	180|166	3.1|3.1	7|7	9|9	9|9	1|1	1|1	0.453	0.496	0.0304056	7	4	-	*	1.061	0.986	0.053033	7	4	-	-	1.692	1.558	0.0947523	7	4	*	*	0.676	0.71	0.0240416	7	4	*	-	100	0	gi|224130034|ref|XP_002320736.1|	predicted protein [Populus trichocarpa] >gi|222861509|gb|EEE99051.1| predicted protein [Populus trichocarpa]	68.03	2e-139
D	D	U	-	2103	gi|462411977|gb|EMJ17026.1|	oxygen-evolving enhancer protein 2, chloroplastic [Prunus mume]	35247	MASTACFLHHHALTTASARSSSSQRQVVNVKQNQIVICRAQKQAVQEEDGAVNVSRRLALTVLIGAAALGSKVSPADAAYGESANVFGKPKTNTDFLPYVGEGFKLSIPAKWNPSKEVEYPGQVLRYEDNFDTTSNVAVTITPTDKKSITDYGSPEEFLTKVDYLLGKQAYFGKTDSEGGFDSGAVATANILESSSQVVDGKPYYYLSVLTRTADGDEGGKHQLITATVKDGKLYICKAQAGDKRWFKGARKFVESSASSFSVA	243|111	17.8|17.4	-|-	25|16	9|8	5|4	2|1	0.493	0.367	0.0890955	6	5	*	*	0.923	0.811	0.079196	7	4	-	-	2.289	2.26	0.0205061	6	5	*	*	0.743	0.624	0.0841457	7	4	-	*	100	2e-130	gi|462411977|gb|EMJ17026.1|	hypothetical protein PRUPE_ppa010093mg [Prunus persica]	84.82	6e-51
D	D	U	-	2867	gi|255554654|ref|XP_002518365.1|	Photosystem Q(B) protein, putative [Ricinus communis] >gi|223542460|gb|EEF44001.1| Photosystem Q(B) protein, putative [Ricinus communis]	25842	MRSWIVVAYSAPIATATTVFLIYPIGQGSFSDGMPLGISGTFNFMIVFQAEHNILMHPFHMLGVVGVFGGSLFSAMHGSLVTSSLIRETTENESANECYRFGQEEETYNIVAAYGYFGRLIFQYASFNNSRSLHFFLAAWPVVGIRFTALGISTMAFNLNGFNFNQSIVDNQGRVINIWANIINCVNHQKKYYIVIKKFSDIPLSFRPSERVPLIL	93|95	2.3|2.3	-|-	5|5	5|5	1|1	1|1	0.313	0.329	0.0113137	4	3	*	-	0.759	0.897	0.0975807	4	3	-	-	1.777	1.34	0.309006	4	3	*	-	0.38	0.44	0.0424264	4	3	*	-	100	6e-115	gi|255554654|ref|XP_002518365.1|	Photosystem Q(B) protein, putative [Ricinus communis] >gi|223542460|gb|EEF44001.1| Photosystem Q(B) protein, putative [Ricinus communis]	92.51	2e-88
D	D	-	U	1743	gi|183397343|gb|ACC62216.1|	UDP-glucose pyrophosphorylase [Paulownia sp. ZKC-2008]	63714	MAAATLSPADAEKLSKLKSDVATLNQISENQKSGFINLVARYLSGEAQHIEWSKIQTPTDEVVVPYGTLAPVPEDAAETKKLLDKLVVLKLNGGLGTTMGCTGPKSVIEVRNGLTFLDLIVIQIETLNAKYGCNVPLLLMNSFNTHDDTLKIVEKYANSNIEIHTFNQSQYPRLVVEDFSPLPSKGNTGTDAWYPPGHGDVFPALKNSGKLDALLSQGKEYVFVANSDNLGAVVDLKILNHLIRNKNEYCMEVTPKTLADVKGGTLISYEGKVQLLEIAQVPDEHVNEFKSIEKFKIFNTNNLWVNLQAINRLVEGDALKMEIIPNPKEVDGVKVLQLETAAGAAVRFFDHAIGINVPRSRFLPVKATSDLLLVQSDLYTLSDGFVIRNPVRANPANPS…	325|394	12.8|24.0	-|-	18|19	7|9	5|8	2|3	0.488	0.591	0.072832	3	7	*	*	1.314	1.416	0.0721249	2	7	-	*	1.022	0.778	0.172534	3	7	-	*	0.549	0.577	0.019799	2	7	-	*	100	0	gi|183397343|gb|ACC62216.1|	UDP-glucose pyrophosphorylase [Paulownia sp. ZKC-2008]	88.82	0
U	-	D	D	1728	gi|118485188|gb|ABK94455.1|	ribosomal protein L12 [Populus trichocarpa]	24532	MPPKFDPSQVVDVYVRVTGGEVGAASSLAPKIGPLGLSPKKIGEDIAKETAKDWKGLRVTVKLTVQNRQAKVTVVPSAAALVIKALKEPERDRKKTKNIKHNGNISLDDVIEIAKVMSVRSMAKDLSGTVKEILGLVFLLGVLLMGKIQKICSRRLLMVMLRFLND	615|451	22.3|22.3	12|12	29|22	10|22	3|3	1|3	1.014	1.642	0.444063	10	14	-	*	0.752	0.769	0.0120208	9	12	-	*	0.692	0.714	0.0155563	10	14	*	*	0.436	0.891	0.321734	9	12	-	-	100	1e-62	gi|224161152|ref|XP_002338297.1|	predicted protein [Populus trichocarpa] >gi|222871818|gb|EEF08949.1| predicted protein [Populus trichocarpa]	93.23	1e-65
U	D	D	D	1219	gi|228412|prf||1803524A	malic enzyme	78335	MESTLKEMRDGASVLDMDPKSTVGGGVEDVYGEDRATEDQLVTPWTISVASGYTLLRDPHHNKGLAFTEKERDAHYLRGLLPPTTISQQLQEKKLMNTIRQYQLPLQKYTAMMELEERNERLFYKLLIDNVEELLPVVYTPTVGEACQKYGSIFKRPQGLYISLKEKGKVLDVLKNWPQKSIQVIVVTDGERILGLGDLGCQGIGIPVGKLSLYTALGGVRPSACLPVTIDVGTNNEQLLKDEFYIGLRQRRATGQEYSELLHEFMTAVKQNYGEKVLIQFEDFANHNAFDLLAKYGTTHLVFNDDIQGTAAVVLAGLISALKLIGGSLADHTFLFLGAGEAGTGIAELIALEMSRRSKTPLEETRKKIWLTDSKGLIVSSRKESLQHFKKPWAHEHEP…	305|353	4.1|6.1	2|2	11|10	8|6	2|3	1|1	1.815	1.982	0.118087	5	6	-	*	0.691	0.476	0.152028	3	6	-	*	0.494	0.677	0.129401	6	6	-	*	0.634	0.533	0.0714178	3	6	-	*	100	0	gi|228412|prf||1803524A	malic enzyme	98.98	0
U	-	D	-	2256	gi|296033274|gb|ADG84528.1|	ribulose-1,5-bisphosphate carboxylase/oxygenase large subunit [Arum euxinum]	62267	MSPQTETKASAGFKAGVKDYKLTYYTPDYETKDTDILAAFRVTPQPGVPPEEAGAAVAAESSTGTWTTVWTDGLTSLDRYKGRCYHIEAVPGEENQYIAYVAYPLDLFEEGSVTNMFTSIVGNVFGFKALRALRLEDLRIPPAYSKXFQGPPHGIQVERDKLNKYGRPLLGCTIKPKLGLSAKNYGRACYECLRGGLDFTKDDENVNSQPFMRWRDRFLFCAEAIYKAQAETGEIKGHYLNATAGTCEEMIKRAVFARELGVPIVMHDYITGGFTANTSLAHYCRDNGLLLHIHRAMHAVIDRQKNHGMHFRVLAKALRMSGGDHIHAGTVVGKLEGERXMTLGFVDLLRDDYIEKDRSRGIFFTQDWVSMPGVIPVASGGIHVWHMPALTEIFGDDSV…	699|570	22.7|21.5	-|-	67|44	5|6	12|11	4|4	1.948	1.775	0.122329	5	4	-	*	1.223	1.257	0.0240416	5	4	-	-	0.601	0.65	0.0346482	3	4	-	*	1.681	1.16	0.368403	3	4	-	-	100	0	gi|296033274|gb|ADG84528.1|	ribulose-1,5-bisphosphate carboxylase/oxygenase large subunit [Arum euxinum]	97.39	0
U	-	D	-	1014	gi|1173055|sp|P46287.1|RL11_MEDSA	RecName: Full=60S ribosomal protein L11; AltName: Full=L5 >gi|463252|emb|CAA55090.1| RL5 ribosomal protein [Medicago sativa]	26013	MASEKKLSNPMREIKVQKLVLNISVGESGDRLTRAAKVLEQLSGQTPVFSKARYTVRSFGIRRNEKIACYVTVRGDKAMQLLESGLKVKEYELLRRNFSDTGCFGFGIQEHIDLGIKYDPSTGIYGMDFFVVLERPGYRVGRRRRCKARVGIQHRVTKDDAMKWFQVKYEGVILNKSQAIV	237|149	20.4|13.3	47|48	12|6	10|6	3|2	2|2	1.363	1.634	0.191626	5	4	*	-	0.885	0.844	0.0289914	3	2	-	-	0.911	0.728	0.129401	5	4	-	*	0.831	0.888	0.0403051	3	2	-	-	100	1e-88	gi|357455717|ref|XP_003598139.1|	60S ribosomal protein L11 [Medicago truncatula] >gi|355487187|gb|AES68390.1| 60S ribosomal protein L11 [Medicago truncatula]	100	3e-90
U	U	D	-	293	gi|222051768|dbj|BAH15357.1|	Auxin-binding protein ABP19a OS=Prunus persica GN=ABP19A PE=3 SV=1	25173	MFKLLFLLAIFILGSNAAVQDFCVADLKGPESPAGYSCKSVANVTVDDFVFSGLSAAGNTASIIKAAVTPAFAAQFPGLNGLGLSAARLDLAPGGVIPFHTHPGASEVLLVVQGSITAGFVSSANAVYLKTLKKGDLMIFPQGLLHFQVSDAGYTSVGFVFSSSSSPGLQITDFALFANDLPTKLVEATTFLDEATIKKLKGVLGGTN	98|233	6.7|17.8	-|-	4|12	4|12	1|2	1|2	2.461	1.861	0.424264	2	7	*	*	---	3.396	-	1	6	-	*	0.338	0.549	0.1492	2	7	-	*	4.034	3.248	0.555786	3	6	*	*	100	1e-99	gi|222051768|dbj|BAH15357.1|	germin like protein [Nicotiana tabacum]	75.26	1e-76
U	U	D	-	335	gi|13236786|gb|AAK14698.1|	ATP synthase beta subunit [Burretiokentia hapala]	60442	MRTNPTTSSPVVSTLEEKNLGRIAQIIGPVLDVVFPPGKMPNIYNALVVKGRDTVGQQINVTCEVQQLLGNNRVRAVAMSATDGLMRGMEVIDTGAPLSVPVGGATLGRIFNVLGEPVDNLGPVDTRTTSPIHRSAPAFIQLDTKLSIFETGIKVVDLLAPYXRGGKIGLFGGAGVGKTVLIMELINNIAKAHGGVSVFGGVGERTREGNDLYMEMKESGVINEKNIAESKVALVYGQMNEPPGARMRVGLTALTMAEYFRDVNEQDVLLFIDNIFRFVQAGSEVSALLGRMPSAVGYQPTLSTEMGSLQERITSTKDGSITSIQAVYVPADDLTDPAPATTFAHLDATTVLSRVLAAKGIYPAVDPLDSTSTMLQPRIVGEEHYETAQRVKQTSQRYK…	7487|5475	51.6|44.4	-|-	267|211	4|5	19|16	2|1	1.776	2.669	0.631446	3	4	-	*	1.035	1.188	0.108187	3	4	-	-	0.632	0.578	0.0381838	3	4	-	*	1.28	1.661	0.269408	3	4	-	*	100	0	gi|13236786|gb|AAK14698.1|	ATP synthase beta subunit [Burretiokentia hapala]	99.6	0
U	-	D	-	1872	gi|29465854|gb|AAN15216.1|	manganese superoxide dismutase [Avicennia marina]	30014	MALRALVTRNPLRAPSLTCRGLQTFSLPDLPYDYGALEPAISGEIMQLHHQKHHQTYITNYNKALEQLDGAIAKGDASTVVKLQSAIKFNGGGHVNHSIFWKNLAPVREGGGEPPKGSLGWAIDHDFGSLEALIQNMNAEGAALQGSGWVWLAVDKEFKRLVVETTANQDPLVTKGPSLVPLLGIDVWEHAYYLQYKNVRPDYLKNIWKVINWKYASEVYDSLGIK	91|132	11.5|11.5	-|-	4|8	4|8	2|2	2|2	1.695	1.26	0.307591	3	3	*	*	1.3	1.292	0.00565685	2	4	-	-	0.818	0.759	0.0417193	3	5	*	-	1.708	1.113	0.420729	2	4	-	-	100	1e-130	gi|29465854|gb|AAN15216.1|	manganese superoxide dismutase [Avicennia marina]	85.84	6e-109
U	U	D	-	1214	gi|296086034|emb|CBI31475.3|	PREDICTED: chlorophyll a-b binding protein 6, chloroplastic [Vitis vinifera]	25615	MSADWMPGQPRPPYLDGSAPGDFGFDPLRLGEVPENLERYKESELIHCRWAMLAVPGVLVPEALGLGNWVQAQEWAAIPGGQATYLGNPVPWGNLPTILAIEFLAIAFVEHQRSMEKDTEKKKYPGGAFDPLGYSKDPVKFEEYKVKEIKNGRLAILAFVGFCVQQSAYPGTGPLENLASHLADPWHNNIGDVIIPRSIMP	362|207	25.4|25.4	-|-	18|16	18|16	3|3	3|3	3.064	2.337	0.514067	8	5	*	-	1.098	1.061	0.026163	8	6	-	-	0.789	0.871	0.0579828	8	5	*	-	2.46	1.802	0.465276	7	6	*	-	100	2e-114	gi|296086034|emb|CBI31475.3|	unnamed protein product [Vitis vinifera]	90.55	1e-105
U	-	D	-	606	gi|4731376|gb|AAC05116.2|	leucoanthocyanidin reductase	42259	MAHKSKILIIGGTGYIGKFIVEASAKSGHPTFALVRESTVSDPVKGKLVEKFKGLGVTLLHGDLYDHESLVKAFKQVDVVISTVGHLQLADQVKIIAAIKEAGNIKRFFPSEFGNDVDRVHAVEPAKTAFATKAEIRRKTEAEGIPYTYVSSNFFAGYFLPTLAQPGLTSPPREKVVIFGDGNARAVFNKEDDIGTYTIRAVDDPRTLNKIVYIKPAKNIYSFNEIVALWEKKIGKTLEKIYVPEEKLLKDIQESPIPINVILAINHSVFVKGDHTNFEIEASFGVEASELYPDVKYTTV	100|76	8.0|8.0	11|11	6|4	4|3	2|2	1|1	1.341	1.652	0.21991	4	2	*	-	1.045	1.033	0.00848528	2	2	-	-	0.727	0.639	0.0622254	4	2	*	-	0.941	1.037	0.0678823	2	2	-	-	100	7e-172	gi|4731376|gb|AAC05116.2|	isoflavone reductase homolog Bet v 6.0101 [Betula pendula]	81	3e-143
U	U	D	-	2068	gi|359475114|ref|XP_003631589.1|	PREDICTED: leucoanthocyanidin reductase	33592	MSEKSKILIIGGTGKIGKFIVPASARSGHPTFSLVRECGLSNPAKSELFESYKSSGVTLLYGDLYDHESSVKAIKQVDLVISSVGHMLLPYQDRIIAAIKEAGNVKRFFPSEFGDDVDRIDAVDPAKKTAFEIKAKLRRTIEAEGIPYTCVCNNLFAGYFLPTLSQFGATASPRDKVIILGDGNPKGKVGMVSLYYLATYDGLETKAQFPVNVILAINHSVFVKGDHTDFEIEPSFGVEASEEYPDVK	144|84	4.8|4.8	-|-	4|2	4|2	1|1	1|1	1.607	1.08	0.372645	3	2	*	-	1.907	2.58	0.475883	2	2	-	-	0.642	0.664	0.0155563	3	2	-	*	1.753	1.757	0.00282843	2	2	-	*	100	3e-132	gi|359475114|ref|XP_003631589.1|	PREDICTED: LOW QUALITY PROTEIN: isoflavone reductase homolog [Vitis vinifera]	54.12	1e-72
U	-	-	D	2243	gi|41056399|gb|AAR98680.1|	ribulose-1,5-bisphosphate carboxylase/oxygenase large subunit, partial (chloroplast) [Galium mollugo]	59730	XVGLKAGVKEYKLTYYTPEYETKDTDILAAFRVTPQPGVPPEEAGAAVAAESSTGTWTTVWTDGLTSLDRYKGRCYHIEPVPGEEDQFIAYVAYPLDLFEEGSVTNMFTSIVGNVFGFKALRALRLEDLRIPVAYVKTFQGPPHGIQVERDKLNKYGRPLLGCTIKPKLGLSAKNYGRAVYECLRGGLDFTKDDENVNSQPFMRWRDRFLFCAEAIYKSQAETGEIKGHYLNATAGTCEEMIKRAVFARELGVPIVMHDYLTGGFTANTSLAHYCRDNGLLLHIHRAMHAVIDRQKNHGMHFRVLAKALRMSGGDHIHSGTVVGKLEGERDITLGFVDLLRDDYIEKDRSRGIYFTQDWVSLPGVLPVASGGIHVWHMPALTEIFGDDSVLQFGGGTIG…	1681|1192	26.1|27.8	1|1	144|104	55|26	9|10	1|1	2.478	2.949	0.333047	54	23	-	*	0.748	0.743	0.00353553	52	23	-	*	0.88	0.821	0.0417193	54	23	*	-	1.52	1.765	0.173241	52	23	-	-	100	0	gi|41056399|gb|AAR98680.1|	ribulose-1,5-bisphosphate carboxylase/oxygenase large subunit, partial (chloroplast) [Galium mollugo]	99.1	0
U	U	-	D	2447	gi|187830070|ref|NP_001120720.1|	LOC100147734 [Zea mays] >gi|166093207|gb|ABY82589.1| filamentation temperature-sensitive H 2A [Zea mays] >gi|166093211|gb|ABY82591.1| filamentation temperature-sensitive H 2A [Zea mays]	82905	MAPPSMCLAAKGVLPFSALISSGVTQRPVSVTASLEHKTSDARRKFLKLALGSIGVGLPTLLGVKKALADEQGISSSRMSYSRFLEYLDKGRVKKVDLFENGTIAIVEAISPELGNRVQRVRVQLPGLSQELLQKLREKNIDFAAHSNQEDSGSLLFNLIGNLAFPLILIGGLFLLSRRAQGGLGGPNGPGFPLGFGQSRAKFQMEPNTGVTFDDVAGVDEAKQDFMEVVEFLKKPERFTAVGARIPKGVLLVGPPGTGKTLLAKAIAGEAGVPFFSISGSEFVEMFVGVGASRVRDLFKKAKENAPCIVFVDEIDAVGRQRGTGIGGGNDEREQTLNQLLTEMDGFEGNTGIIVIAATNRADILDSALLRPGRFDRQVSVDVPDVRGRTEILKVHGGN…	592|552	18.2|20.4	1|1	29|24	5|3	9|9	2|2	4.107	3.72	0.27365	2	2	-	*	0.468	0.534	0.046669	2	2	-	*	1.107	1.304	0.1393	2	2	-	-	1.913	2.46	0.386787	2	2	-	*	100	0	gi|187830070|ref|NP_001120720.1|	LOC100147734 [Zea mays] >gi|166093207|gb|ABY82589.1| filamentation temperature-sensitive H 2A [Zea mays] >gi|166093211|gb|ABY82591.1| filamentation temperature-sensitive H 2A [Zea mays]	95.35	0
U	-	-	D	325	gi|26986106|emb|CAD27443.1|	vacuolar ATPase subunit B [Mesembryanthemum crystallinum]	59986	MGAPNNLEMDEGNLEIGMEYRTVSGVAGPLVILEKVKGPKYQEIVNIRLGDGTTRRGQVLEVDGEKAVVQVFEGTSGIDNKYTTVQFTGEVLKTPVSLDMLGRIFNGSGKPIDNGPPILPEAYLDISGSSINPSERTYPEEMIQTGISTIDVMNSIARGQKIPLFSAAGLPHNEIAAQICRQAGLVKRLEKTENLMEGGEEDNFAIVFAAMGVNMETAQFFKRDFEENGSMERVTLFLNLANDPTIERIITPRIALTTAEYLAYECGKHVLVILTDMSSYADALREVSAAREEVPGRRGYPGYMYTDLATIYERAGRIEGRSGSITQIPILAMPNDDITHPTPDLTGYITEGQIYIDRQLHNRQIYPPINVLPSLSRLMKSAIGEGMTRRDHSDVSNQL…	1025|813	28.5|24.2	9|9	44|31	9|4	9|8	1|1	1.759	1.776	0.0120208	9	2	*	-	0.576	0.507	0.0487904	6	2	*	-	0.905	0.892	0.00919239	9	2	-	-	0.904	0.763	0.0997021	6	2	-	-	100	0	gi|26986106|emb|CAD27443.1|	vacuolar ATPase subunit B [Mesembryanthemum crystallinum]	96.89	0
U	D	-	D	1058	gi|147815877|emb|CAN72581.1|	PREDICTED: 20 kDa chaperonin, chloroplastic [Vitis vinifera]	31797	MATAPAISTRSLPSFEGLRPSTVRVPLVRLPLRAAGLTQRPVRGLVVRAATSIGPKPLADRVLVKIKTVEEKTGGGILLPTTAQTKPQGGEVVAVGEGRTVGKNKVDIGVKTGTSVVYSKYAGTELEFNGSNHLILKEDDIVGILETDDIKDLKPLNDRVLIKVAVAEEKTAGGLLLTEATKEKPSIGTVIAVGPGSLDGEGNRKPLSLSPGSTIMYSKYAGNEFKGSDGSDYIALRASDVMAVLS	482|232	10.2|10.2	1|1	22|13	22|11	2|2	2|1	1.281	1.029	0.178191	15	4	*	-	0.628	0.673	0.0318198	11	4	-	*	0.998	1.052	0.0381838	15	4	-	-	0.657	0.639	0.0127279	11	4	-	*	100	8e-135	gi|147815877|emb|CAN72581.1|	hypothetical protein VITISV_035293 [Vitis vinifera]	71.84	5e-92
U	-	-	D	1300	gi|2632088|emb|CAA75657.1|	Plastid-lipid-Associated Protein [Nicotiana tabacum]	35165	FTAQAKNYDKEDEWGPEVEQIKPSGGGVSVAEEEPPKEEPSEIELLKKQLVDSFYGTNRGLSASSETRAEIVELITKLESKNPTPAPTEALPLLNGKWILAYTSFSGLFPLLSRGTLPLVRVEEISQTIDSEAFTVQNSVVFAGPLATTSITTNAKFEVRSPKRVQIKFDEGVIGTPQLTDSIELPENIEFLGQKIDLSPFKGLVNSVQDTASSVAKSISSQPPIKFPISNSNAQSWLLTTYLDHELRISRGDGGSVFVLIKEGSPLLKP	211|165	11.5|19.6	-|-	10|13	7|9	3|4	2|3	1.725	2.374	0.458912	5	2	*	-	0.516	0.573	0.0403051	5	2	*	*	1.497	0.911	0.414365	5	2	*	-	1.295	1.179	0.0820244	5	2	-	-	100	1e-131	gi|2632088|emb|CAA75657.1|	Plastid-lipid-Associated Protein [Nicotiana tabacum]	88.15	2e-119
U: More abundant. D: Less abundant.
[truncated: 19 more columns]
